# Supplementary material for: Diagnostic Yield and Genotype–Phenotype Overlap in Pediatric Autism Spectrum Disorder Patients Using Whole-Exome Sequencing and Phenotype-Driven Variant Interpretation: A Single-Center Cohort Study
Source: Children (Basel). 2026 Mar 25;13(4):444. doi: 10.3390/children13040444 (PMC13114441; doi:10.3390/children13040444)
Supplement: Supplementary file 1 [file children-13-00444-s001.zip]

Archive with 1 entries (1 files):
- children-4193400-supplementary.xlsx
