# Supplementary material for: Diagnostic Yield and Genotype–Phenotype Overlap in Pediatric Autism Spectrum Disorder Patients Using Whole-Exome Sequencing and Phenotype-Driven Variant Interpretation: A Single-Center Cohort Study
Source: Children (Basel). 2026 Mar 25;13(4):444. doi: 10.3390/children13040444 (PMC13114441; doi:10.3390/children13040444)
Supplement: Supplementary file 1 [file children-13-00444-s001.zip › children-4193400-supplementary.xlsx]

## Sheet: Table S1. ASD PANEL APP GENE LI
Gene symbol	Ensembl Id(GRch38)	Model Of Inheritance	Phenotypes
ADNP	ENSG00000101126	MONOALLELIC, autosomal or pseudoautosomal, NOT imprinted	Helsmoortel-van der Aa syndrome MIM#615873;MONDO:0014379
ADSL	ENSG00000239900	Unknown
AHDC1	ENSG00000126705	Unknown
AHI1	ENSG00000135541	Unknown
ALDH5A1	ENSG00000112294	Unknown
ALG6	ENSG00000088035	BIALLELIC, autosomal or pseudoautosomal	Congenital disorder of glycosylation, type Ic (MIM#603147)
ANK2	ENSG00000145362	MONOALLELIC, autosomal or pseudoautosomal, NOT imprinted	Complex neurodevelopmental disorder, MONDO:0100038
ANKRD11	ENSG00000167522	Unknown
ARID1B	ENSG00000049618	Unknown
ARX	ENSG00000004848	Unknown
ASH1L	ENSG00000116539	Unknown
ASXL3	ENSG00000141431	MONOALLELIC, autosomal or pseudoautosomal, NOT imprinted	Bainbridge-Ropers syndrome (OMIM # 615485)
BCKDK	ENSG00000103507	Unknown
BCL11A	ENSG00000119866	Unknown
BICRA	ENSG00000063169	MONOALLELIC, autosomal or pseudoautosomal, NOT imprinted	Coffin-Siris syndrome-12, MIM#619325;Developmental delay, intellectual disability, autism spectrum disorder,behavioral abnormalities, dysmorphic features
BRAF	ENSG00000157764	Unknown
C12orf57	ENSG00000111678	Unknown
CACNA1C	ENSG00000151067	Unknown
CDKL5	ENSG00000008086	Unknown
CHD2	ENSG00000173575	Unknown
CHD7	ENSG00000171316	Unknown
CHD8	ENSG00000100888	Unknown
CHKB	ENSG00000100288	Unknown
CLCN4	ENSG00000073464	X-LINKED: hemizygous mutation in males, monoallelic mutations in females may cause disease (may be less severe, later onset than males)	Raynaud-Claes syndrome, MIM# 300114;autism;intellectual disability;hypoplasia or agenesis of the corpus callosum;bipolar
CNKSR2	ENSG00000149970	Unknown
CNOT3	ENSG00000088038	MONOALLELIC, autosomal or pseudoautosomal, NOT imprinted	Intellectual developmental disorder with speech delay, autism, and dysmorphic facies, MIM# 618672
CNTNAP2	ENSG00000174469	BIALLELIC, autosomal or pseudoautosomal	Cortical dysplasia-focal epilepsy syndrome, MIM# 610042
CSDE1	ENSG00000009307	MONOALLELIC, autosomal or pseudoautosomal, NOT imprinted	Neurodevelopmental disorder, MONDO:0700092, CSDE1-related
CUL3	ENSG00000036257	MONOALLELIC, autosomal or pseudoautosomal, NOT imprinted	Neurodevelopmental disorder with or without autism or seizures 619239
DDX3X	ENSG00000215301	Unknown
DDX53	ENSG00000184735	X-LINKED: hemizygous mutation in males, biallelic mutations in females	autism spectrum disorder MONDO:0005258
DEAF1	ENSG00000177030	BOTH monoallelic and biallelic, autosomal or pseudoautosomal	Neurodevelopmental disorder with hypotonia, impaired expressive language, and with or without seizures 617171;Vulto-van Silfout-de Vries syndrome 615828
DHCR7	ENSG00000172893	Unknown
DMD	ENSG00000198947	Unknown
DSCAM	ENSG00000171587	MONOALLELIC, autosomal or pseudoautosomal, NOT imprinted	Autism
DYRK1A	ENSG00000157540	MONOALLELIC, autosomal or pseudoautosomal, NOT imprinted	Mental retardation, autosomal dominant 7, MIM# 614104;MONDO:0013578
EHMT1	ENSG00000181090	Unknown
ELFN1	ENSG00000225968	BIALLELIC, autosomal or pseudoautosomal	Dursun-Ozgul neurodevelopmental syndrome, MIM# 621344
EP300	ENSG00000100393	Unknown
FMR1	ENSG00000102081	Unknown
FOXP1	ENSG00000114861	MONOALLELIC, autosomal or pseudoautosomal, NOT imprinted	Mental retardation with language impairment and with or without autistic features, MIM# 613670
GATM	ENSG00000171766	Unknown
GRIN2B	ENSG00000273079	MONOALLELIC, autosomal or pseudoautosomal, NOT imprinted	GRIN2B-related complex neurodevelopmental disorder MONDO:0700350;Developmental and epileptic encephalopathy 27 MIM#616139;Intellectual developmental disorder, autosomal dominant 6, with or without seizures MIM#613970
GRIP1	ENSG00000155974	Unknown
HCN1	ENSG00000164588	Unknown
HEPACAM	ENSG00000165478	Unknown
HERC2	ENSG00000128731	BIALLELIC, autosomal or pseudoautosomal	Mental retardation, autosomal recessive 38 (MIM 615516)
HOXA1	ENSG00000105991	Unknown
INTS6	ENSG00000102786	MONOALLELIC, autosomal or pseudoautosomal, NOT imprinted	Neurodevelopmental disorder, MONDO:0700092, INTS6-related
IQSEC2	ENSG00000124313	X-LINKED: hemizygous mutation in males, monoallelic mutations in females may cause disease (may be less severe, later onset than males)	Intellectual developmental disorder, X-linked 1 MIM#309530, MONDO:0010656;Severe intellectual disability-progressive postnatal microcephaly- midline stereotypic hand movements syndrome MONDO:0018347
KAT6A	ENSG00000083168	Unknown
KDM5B	ENSG00000117139	BOTH monoallelic and biallelic, autosomal or pseudoautosomal	Neurodevelopmental disorder (MONDO#0700092), KDM5B-related, autosomal dominant;Intellectual developmental disorder, autosomal recessive 65 (MIM#618109)
KMT2A	ENSG00000118058	Unknown
KMT2C	ENSG00000055609	Unknown
KMT5B	ENSG00000110066	MONOALLELIC, autosomal or pseudoautosomal, NOT imprinted	Intellectual developmental disorder, autosomal dominant 51 MIM# 617788
LARP1	ENSG00000155506	MONOALLELIC, autosomal or pseudoautosomal, NOT imprinted	Neurodevelopmental disorder;MONDO:0700092
MADD	ENSG00000110514	Unknown
MAGEL2	ENSG00000254585	Unknown
MARK2	ENSG00000072518	MONOALLELIC, autosomal or pseudoautosomal, NOT imprinted	Intellectual developmental disorder, autosomal dominant 76, MIM# 621285
MBD5	ENSG00000204406	MONOALLELIC, autosomal or pseudoautosomal, NOT imprinted	Mental retardation, autosomal dominant 1, MIM# 156200;MONDO:0007974
MBOAT7	ENSG00000125505	Unknown
MECP2	ENSG00000169057	Unknown
MED13L	ENSG00000123066	Unknown
MEF2C	ENSG00000081189	Unknown
MYT1L	ENSG00000186487	MONOALLELIC, autosomal or pseudoautosomal, NOT imprinted	Mental retardation, autosomal dominant 39, MIM# 616521
NAA15	ENSG00000164134	Unknown
NACC1	ENSG00000160877	Unknown
NCKAP1	ENSG00000061676	MONOALLELIC, autosomal or pseudoautosomal, NOT imprinted	Neurodevelopmental disorder (MONDO#0700092) , NCKAP1-related
NF1	ENSG00000196712	Unknown
NFIX	ENSG00000008441	Unknown
NIPBL	ENSG00000164190	Unknown
NLGN3	ENSG00000196338	X-LINKED: hemizygous mutation in males, biallelic mutations in females	X-linked complex neurodevelopmental disorder MONDO:0100148;{Asperger syndrome susceptibility, X-linked 1} - MIM#300494;{Autism susceptibility, X-linked 1} - MIM#300425
NLGN4X	ENSG00000146938	X-LINKED: hemizygous mutation in males, monoallelic mutations in females may cause disease (may be less severe, later onset than males)	Intellectual developmental disorder, X-linked - MIM#300495
NR2F1	ENSG00000175745	MONOALLELIC, autosomal or pseudoautosomal, NOT imprinted	Bosch-Boonstra-Schaaf optic atrophy syndrome, MIM# 615722
NRXN1	ENSG00000179915	BIALLELIC, autosomal or pseudoautosomal	Pitt-Hopkins-like syndrome 2 - MIM#614325
NSD1	ENSG00000165671	Unknown
OCRL	ENSG00000122126	Unknown
PACS1	ENSG00000175115	MONOALLELIC, autosomal or pseudoautosomal, NOT imprinted	Schuurs-Hoeijmakers syndrome (MIM# 615009)
PAX6	ENSG00000007372	Unknown
PCCA	ENSG00000175198	Unknown
PCCB	ENSG00000114054	Unknown
PCDH19	ENSG00000165194	Unknown
PIK3R2	ENSG00000105647	Unknown
POGZ	ENSG00000143442	Unknown
PPP2R5D	ENSG00000112640	Unknown
PRODH	ENSG00000100033	Unknown
PTCHD1	ENSG00000165186	Unknown
PTEN	ENSG00000171862	Unknown
PTPN11	ENSG00000179295	Unknown
RAI1	ENSG00000108557	Unknown
RALGAPB	ENSG00000170471	MONOALLELIC, autosomal or pseudoautosomal, imprinted status unknown	Neurodevelopmental disorders, autism
RERE	ENSG00000142599	MONOALLELIC, autosomal or pseudoautosomal, NOT imprinted	Neurodevelopmental disorder with or without anomalies of the brain, eye, or heart, MIM# 616975
RIMS1	ENSG00000079841	MONOALLELIC, autosomal or pseudoautosomal, NOT imprinted	Autism
RIMS2	ENSG00000176406	BIALLELIC, autosomal or pseudoautosomal	nystagmus;retinal dysfunction;autism;night blindness;Cone-rod synaptic disorder syndrome, congenital nonprogressive , MIM#618970
RPS6KA3	ENSG00000177189	Unknown
SATB2	ENSG00000119042	Unknown
SCN1A	ENSG00000144285	Unknown
SCN2A	ENSG00000136531	Unknown
SCN9A	ENSG00000169432	Unknown
SETD1B	ENSG00000139718	Unknown
SETD5	ENSG00000168137	MONOALLELIC, autosomal or pseudoautosomal, NOT imprinted	Intellectual disability, autosomal dominant 23 (MIM # 615761)
SGSH	ENSG00000181523	Unknown
SHANK1	ENSG00000161681	MONOALLELIC, autosomal or pseudoautosomal, imprinted status unknown	Neurodevelopmental disorder, MONDO:0700092, SHANK1-related
SHANK2	ENSG00000162105	MONOALLELIC, autosomal or pseudoautosomal, NOT imprinted	{Autism susceptibility 17}, MIM#613436;Autism spectrum disorder with or without intellectual disability
SHANK3	ENSG00000251322	MONOALLELIC, autosomal or pseudoautosomal, NOT imprinted	Phelan-McDermid syndrome, MIM# 606232;MONDO:0011652
SIN3A	ENSG00000169375	Unknown
SLC4A10	ENSG00000144290	BIALLELIC, autosomal or pseudoautosomal	Neurodevelopmental disorder with hypotonia and characteristic brain abnormalities, MIM# 620746
SLC6A1	ENSG00000157103	MONOALLELIC, autosomal or pseudoautosomal, NOT imprinted	Myoclonic-atonic epilepsy, MIM#616421
SLC9A6	ENSG00000198689	Unknown
SMARCA2	ENSG00000080503	Unknown
SNX14	ENSG00000135317	Unknown
SOX5	ENSG00000134532	MONOALLELIC, autosomal or pseudoautosomal, NOT imprinted	Lamb-Shaffer syndrome, MIM#616803
SPAST	ENSG00000021574	Unknown
SPEN	ENSG00000065526	MONOALLELIC, autosomal or pseudoautosomal, imprinted status unknown	Radio-Tartaglia syndrome MIM#619312
STAG1	ENSG00000118007	Unknown
STXBP1	ENSG00000136854	Unknown
SYNGAP1	ENSG00000197283	Unknown
TAF1	ENSG00000147133	Unknown
TBR1	ENSG00000136535	MONOALLELIC, autosomal or pseudoautosomal, NOT imprinted	Intellectual developmental disorder with autism and speech delay, MIM# 606053
TCF4	ENSG00000196628	Unknown
TNRC6B	ENSG00000100354	MONOALLELIC, autosomal or pseudoautosomal, NOT imprinted	Global developmental delay with speech and behavioural abnormalities, MIM# 619243
TRIP12	ENSG00000153827	MONOALLELIC, autosomal or pseudoautosomal, NOT imprinted	Mental retardation autosomal dominant 49, Clark-Baraitser Syndrome, MIM#617752
TSC1	ENSG00000165699	Unknown
TSC2	ENSG00000103197	Unknown
UBE3A	ENSG00000114062	Unknown
UBR5	ENSG00000104517	MONOALLELIC, autosomal or pseudoautosomal, NOT imprinted	Neurodevelopmental disorder with speech delay and behavioral abnormalities, MIM# 621372
UGGT1	ENSG00000136731	BIALLELIC, autosomal or pseudoautosomal	Congenital disorder of glycosylation, type IICC, MIM# 621381
UPF3B	ENSG00000125351	Unknown
USP7	ENSG00000187555	MONOALLELIC, autosomal or pseudoautosomal, NOT imprinted	Hao-Fountain syndrome, MIM# 616863;MONDO:0014805;Intellectual disability;Autism
VPS13B	ENSG00000132549	Unknown
WAC	ENSG00000095787	Unknown
WDFY3	ENSG00000163625	MONOALLELIC, autosomal or pseudoautosomal, NOT imprinted	Microcephaly 18, primary, autosomal dominant, MIM#617520
ZBTB20	ENSG00000181722	Unknown
ZSWIM6	ENSG00000130449	MONOALLELIC, autosomal or pseudoautosomal, NOT imprinted	NEURODEVELOPMENTAL DISORDER WITH MOVEMENT ABNORMALITIES, ABNORMAL GAIT, AND AUTISTIC FEATURES;NEDMAGA
BAZ2B	ENSG00000123636	MONOALLELIC, autosomal or pseudoautosomal, NOT imprinted	Neurodevelopmental disorder, MONDO:0700092, BAZ2B-related
CTNND2	ENSG00000169862	MONOALLELIC, autosomal or pseudoautosomal, NOT imprinted	Intellectual disability;Autism;Epilepsy
KATNAL2	ENSG00000167216	MONOALLELIC, autosomal or pseudoautosomal, NOT imprinted	Autism
TAOK2	ENSG00000149930	MONOALLELIC, autosomal or pseudoautosomal, NOT imprinted	Autism
TBCB	ENSG00000105254	BIALLELIC, autosomal or pseudoautosomal	Neurodevelopmental disorder with behavioral abnormalities and childhood onset spastic paraplegia, MIM# 621382
UNC13C	ENSG00000137766	BIALLELIC, autosomal or pseudoautosomal	Neurodevelopmental disorder, MONDO:0700092
CACNA1H	ENSG00000196557	MONOALLELIC, autosomal or pseudoautosomal, NOT imprinted	Autism spectrum disorder
CACNA2D3	ENSG00000157445	Unknown
CNTN4	ENSG00000144619	MONOALLELIC, autosomal or pseudoautosomal, NOT imprinted	complex neurodevelopmental disorder, MONDO:0100038
GIGYF2	ENSG00000204120	Unknown
HDAC4	ENSG00000068024	MONOALLELIC, autosomal or pseudoautosomal, NOT imprinted	Brachydactyly mental retardation syndrome;Brachydactyly without intellectual disability
ILF2	ENSG00000143621	Unknown	Autism
MET	ENSG00000105976	BOTH monoallelic and biallelic, autosomal or pseudoautosomal	complex neurodevelopmental disorder, MONDO:0100038
NTNG1	ENSG00000162631	Unknown
RANBP17	ENSG00000204764	Unknown
RELN	ENSG00000189056	BOTH monoallelic and biallelic, autosomal or pseudoautosomal	Lissencephaly 2 (Norman-Roberts type), MIM# 257320;ASD
RNF135	ENSG00000181481	Unknown
SLC9A9	ENSG00000181804	MONOALLELIC, autosomal or pseudoautosomal, NOT imprinted	{?Autism susceptibility 16}, MIM# 613410
SYNE1	ENSG00000131018	Unknown
TMLHE	ENSG00000185973	X-LINKED: hemizygous mutation in males, biallelic mutations in females	{Autism, susceptibility to, X-linked 6}, MIM#300872
TMPRSS9	ENSG00000178297	BIALLELIC, autosomal or pseudoautosomal	Neurodevelopmental disorder, MONDO:0700092, TMPRSS9-related
UNC13A	ENSG00000130477	BOTH monoallelic and biallelic, autosomal or pseudoautosomal	Congenital myasthenia;dyskinesia;autism;developmental delay
ISCA-37400-Loss		MONOALLELIC, autosomal or pseudoautosomal, NOT imprinted	Chromosome 16p11.2 deletion syndrome, proximal, MIM# 611913;autism;intellectual disability;seizures
ISCA-37404-Gain		MONOALLELIC, autosomal or pseudoautosomal, NOT imprinted	Chromosome 15q11q13 duplication syndrome;{Autism susceptibility 4} 608636;intellectual disability;seizures;ataxia
ISCA-37431-Loss		MONOALLELIC, autosomal or pseudoautosomal, NOT imprinted	Chromosome 17q11.2 deletion syndrome, MIM#613675;NF1 deletion syndrome
ISCA-37478-Gain		MONOALLELIC, autosomal or pseudoautosomal, NOT imprinted	Chromosome 15q11q13 duplication syndrome, MIM#608636;autism;intellectual disability;ataxia
ISCA-37486-Loss		MONOALLELIC, autosomal or pseudoautosomal, NOT imprinted	Chromosome 16p11.2 deletion syndrome, MIM#611913, distal BP2-BP3;intellectual disability;autism;obesity
ISCA-46300-Loss	ENSG00000169375	MONOALLELIC, autosomal or pseudoautosomal, NOT imprinted	Chromosome 15q24 deletion syndrome, MONDO:0013256

## Sheet: Table S2. detailed phenotype
Patient No.:	HPO TERMS	Developmental delay	Intellectual disability	DYSMORPHISM	Congenital anomalies	Gluten/Lactose intol.	Seizures	Brain anomalies	Not verbal
1	Delayed development, Delayed speech, Poor eye contact, Intellectual disability, Autism	X	X						X
2	Speech delay, Motor stereotypy, Attention deficit, Autoagression, Poor eye contact, Developmental delay, Neurodevelopmental regression, Hyperactivity	X							X
3	Autism spectrum disorder, Cognitive regression, Motor stereotypy, Self-isolation, Toe walking, Recurrent maladaptive behavior	X							X
4	Neurodevelopmental delay, Delayed speech, Autism, Hyperkinetic disorder, Short frenulum of tongue	X							X
5	Speech delay, Neurodevelopmental delay, Autism, Food intolerance, Hypermetropia, Convergent strabismus	X			X	X			X
6	Preterm delivery, Speech delay, Hyperkinetic disorder, Autism	X							X
7	Autism, Neurodevelopmental delay	X							X
8	Neurodevelopmental delay, Intellectual disability, mild, Autoagression, Poor eye contact, Autism, Stereotypical hand wringing, Hypotonia, neonatal	X	X						X
9	Large fleshy ears, Macrotia, Autism spectrum disorder, Poor eye contact, Stereotypical hand wringing, Hypertelorism, Broad nasal base, Microcephaly - Mild, Clinodactyly		X	X					X
10	Speech delay, Psychomotor agitation, Neurodevelopmental delay, Stereotyped behavior, Echolalia, Poor eye contact, Autism, Gluten allergy	X				X			X
11	Neurodevelopmental delay, Cognitive impairment, Repetitive movements, Intellectual impairment, Poor speech, Noise sensitivity, Toe walking, Poor eye contact, Seizure, Intellectual disability, Autism, Lack of interest in peers, Triggered by sound, High forehead, Downslanted palpebral fissures, Toe walking	X	X	X			X		X
12	Speech delay, Psychomotor agitation, Neurodevelopmental delay, Stereotyped behavior, Poor speech development, Pervasive developmental disorder, Psychomotor regression in infants, Aversion to food or drink, Emotional lability, Attention deficit, Autoagression, Epileptic seizure, Poor eye contact, Intellectual disability, Stereotypical motor behavior, Lack of interest in peers, Astigmatism, Retinop…	X	X		X		X		X
13	Speech delay, Stereotyped behavior, Pervasive developmental disorder, No speech or language development, Emotional lability, Low frustration tolerance, Autoagression, Poor eye contact, Intellectual disability, Food intolerance, Birth weight > 90th percentile, Sound triggered symptoms	X	X			X			X
14	Neurodevelopmental delay, Stereotyped behavior, Pervasive developmental disorder, Motor stereotypy, Attention deficit, Developmental regression, Poor eye contact, Intellectual disability, Autism, Fine motor functions - Impaired, Lack of speech, Gluten intolerance, Food allergy, Lactose intolerance	X	X			X			X
15	Sleep disturbance, Psychomotor agitation, Handwringing, Pervasive developmental disorder, Motor stereotypy, Corpus callosum - Thin, Poor eye contact, Intellectual disability, Autism, Lack of interest in peers, Neurodevelopmental regression, Impulsive, Encephalopathy, Lack of speech, Food intolerance, Atrial septal defect, Kidney stone, Enuresis nocturna	X	X		X	X		X	X
16	Sleep disturbance, Neurodevelopmental delay, Pervasive developmental disorder, Echolalia, Motor stereotypy, Emotional lability, Immediate Echolalia, Toe walking, Low frustration tolerance, Poor eye contact, Intellectual disability, Autism, Lack of interest in peers, Impulsivity, Lack of speech, Toe walking	X	X						X
17	Speech delay, Neurodevelopmental delay, Developmental delay - Generalized, Intellectual disability, mild, Motor stereotypy, Poor eye contact, Autism	X	X						X
18	Neurodevelopmental delay, Cerebral palsy, Hydrocephaly, Periventricular leukomalacia, Low birth weight	X			X			X	X
19	Autistic behavior, Autism with high cognitive abilities, Autism spectrum disorder, Stereotypical motor behaviour, Large fleshy ears, Macrotia, High forehead, Long philtrum, Anteverted nares, Tip of nose - Large, Hypertelorism			X
20	Urine copper - Increased, Autism, Global developmental delay	X							X
21	Neonatal hypotonia, Neonatal respiratory distress, Neonatal hyperbilirubinemia, Neonatal asphyXia, Speech delay, Neurodevelopmental delay, Recurrent maladaptive behavior, Toe walking, Long philtrum, Thin lips, Persistent foramen ovale, Abnormality of the kidney, Hypoplastic kidney, Abnormal function of filtrating structures in kidney, Hyperkinetic movements, Repetitive behaviour, Stereotypic beha…	X	X	X	X	X		X	X
22	Gait imbalance, Developmental regression, Long eyelashes, Protruding ear, Stereotypical hand wringing, Synophrys, Clinodactyly of the 5th finger, Autism, Delayed speech and language development, Recurrent maladaptive behavior, Repetitive behaviour Stereotypic behaviour, Pervasive developmental disorder, Poor eye contact, Intellectual disability, mild	X	X	X					X
23	Hemangioma, Toe walking, Repetitive behaviour Stereotypic behaviour, Stereotypical hand wringing, Delayed speech and language development, Poor eye contact, Large eyes, Bulbous nose, Large earlobe, Sparse lateral eyebrow, Long palpebral fissure, Autism, Moderate global developmental delay, Pervasive developmental disorder, Developmental regression, Recurrent maladaptive behavior	X	X	X	X				X
24	Obesity, Autism, Autoagression, Absent speech, Wide nasal base, Broad tip of nose, Intellectual disability, moderate, Motor stereotypy, Stereotypical hand wringing, Tics, Neurodevelopmental regression, Neurodevelopmental delay, Hyperactivity, Smal forehead, Blepharoptosis, Short neck, Almond shaped eyes, Prominent chin, Broad nasal bridge	X	X	X	X				X
25	Neurodevelopmental delay, Autism, Autistic behavior, Absent speech, Bulbous nose, Downslanted palpebral fissures, Hypertelorism, Delayed speech and language development, Prolonged neonatal jaundice, Abnormal location of ears, Low-set ears, Clinodactyly, Pervasive developmental disorder, Developmental regression, Intellectual disability, mild, Neurodevelopmental regression	X	X	X	X				X
26	Small for gestational age infant, Hyperactivity, Delayed speech and language development, Brachycephaly, Lowset ears, Long eyelashes, Hypospadias, Depressed nasal bridge, Smooth philtrum, Downslanted palpebral fissures, Delayed eruption of primary teeth, Coarse hair teXture, Wide nasal bridge, Autistic behavior, Intellectual disability, mild	X	X	X	X				X
27	Hypertelorism, Hyperactivity, Epicanthus, Autoagression, Intellectual disability, Macrotia, Macrocephaly, Low-set ears, Developmental regression, Prominent ear lobes, High palate, Pervasive developmental disorder, Delayed speech and language development	X	X	X					X
28	Autism, Delayed speech and language development, Hyperactivity, EXcessive sweating, Clinodactyly, Pes planus, Macrocephaly, Poor eye contact, Motor stereotypy, AnXiety, Short fingers or toes	X		X					X
29	Incisor macrodontia, Delayed speech and language development, Hypertrichosis, Proportionate short stature, Global developmental delay, Cryptorchidism, Absent testis, Long philtrum, Low anterior hairline, Low posterior hairline, Macrodontia, Pectus eXcavatum, Seizure, Widely spaced upper incisors, Sacral hypertrichosis, Lumbar hypertrichosis, Microcephaly, Speech delay, Intellectual disability, mi…	X	X	X	X		X	X	X
30	Prolonged neonatal jaundice, Toe walking, Autism, Autism with high cognitive abilities, Psychomotor agitation, Impaired speech and language development, Pervasive developmental disorder, Attention deficit, Short distal phalanX of the 3rd finger, Microcephaly, Deeply set eye, Long face, Motor stereotypy, Abnormal speech pattern, Recurrent maladaptive behavior			X
31	Delayed speech and language development, Epicanthus, Autism, Intellectual disability, Loss of speech, Motor stereotypy, Stereotypical hand wringing, Stereotypic whole-body movements, Long face, Deeply set eye, Downslanted palpebral fissures, High palate, Malformed teeth, Prolonged neonatal jaundice, Developmental regression	X	X	X					X
32	Autism, Obesity, Epileptic seizure, Delayed speech and language development, Hypogonadotropic hypogonadism, Hyperinsulinemia, Diabetes melitus, Bilateral cryptorchidism, Insulin resistance, Intellectual disability, Single transverse palmar crease, Relatively large head, Smal ears, Micropenis, Gynecomastia, Abnormality of the testis size, Recurrent upper respiratory tract infections, Advanced bone…	X	X	X	X		X
33	Cataract, Intellectual disability, Obesity, Round face, Neonatal seizure, Cataract, congenital, Congenital cataracts, bilateral, Hypercholesterolemia, Sleep apnea, Neonatal asphyXia, Lens dislocation, Almond shaped eyes, Palpebral ptosis, Large ears, Short neck, Short fingers or toes, Tapered fingertips, Delayed speech and language development, Toe walking, Echolalia, Poor eye contact, Motor ster…	X	X	X	X		X		X
34	Delayed speech and language development, Hypertelorism, Cognitive impairment, Epicanthus, Brachydactyly, Diastema, Abnormality of the dentition, Abnormal dental morphology, Intellectual disability, mild, Single transverse palmar crease, Seizure, Telecanthus, Unilateral cryptorchidism, Recurrent upper respiratory tract infections, Clinodactyly of the 5th finger, Large face, Broad face, Broad base …	X	X	X	X		X		X
35	Autism, Long eyelashes, Delayed speech and language development, Intellectual disability, Motor stereotypy, Stereotypical motor behavior, Protruding ear, Recurrent infections, Stereotypical hand wringing, Abnormal fear-induced behavior, Enuresis, Intellectual disability, mild, Pervasive developmental disorder, Emotional lability, Very late eruption of permanent teeth, Recurrent maladaptive behavi…	X	X	X					X
36	Delayed speech and language development, Autism, Long philtrum, Short nose, Reduced eye contact, Large ears, Large earlobe, Neurodevelopmental delay, Lowset ears, Bulbous tips of toes, Telecanthus, Motor stereotypy, Downslanted palpebral fissures, Developmental regression, Toe walking, Hyperactive behavior, Intellectual disability, mild, Pervasive developmental disorder, Lack of speech	X	X	X					X
37	Autism, Clinodactyly of the 5th finger, High palate, Synophrys, Lowset ears, Hypercholesterolemia, Neurodevelopmental delay, Autoagression, Gluten sensitivity, Gluten intolerance, Lactose intolerance, Delayed carpal bone age, Delayed bone age, Intellectual disability, Nystagmus, Delayed speech and language development, Echolalia, Strabismus, Motor stereotypy, Gait disturbance, Long neck, Prematur…	X	X	X	X	X			X
38	Recurrent upper respiratory tract infections, Malformed eXternal ears, Macrocephaly, Dolichocephaly, Triangular face, Hypertelorism, Epicanthus, Prominent ear lobes, High palate, Clinodactyly of the 5th finger, Delayed speech and language development, Motor stereotypy, Hyperactive behavior, Pervasive developmental disorder, Autism, Prolonged neonatal jaundice, Lack of speech, Intellectual disabil…	X	X	X	X				X
39	Autism, Dolichocephaly, EXcessive sweating of palms and soles, Sternal anomalies, Pectus eXcavatum, Protruding ear, Gluten intolerance, Lactose intolerance, Lack of speech, Neurodevelopmental delay, Bulbous nose, Poor eye contact, Depressed nasal root, Developmental regression, EEG abnormality, Pervasive developmental disorder, Motor stereotypy, Stereotypical hand wringing, Intellectual disabilit…	X	X	X	X	X			X
40	Hydrocephaly, Epicanthus, Facial asymmetry, Lowset ears, Malformed ears, Long eyelashes, Hypotelorism, Autism, Motor stereotypy, Delayed speech and language development, Pectus eXcavatum, Poor eye contact, Hypertrichosis, Intellectual disability, Absent speech, Low birth weight, Clinodactyly of the 5th toe, Ventriculomegaly, Highly arched eyebrow, 2-3 toe syndactyly, Milk intolerance, Wide interm…	X	X	X	X	X		X	X
41	Hyperactivity, Autism, Neurodevelopmental delay, Developmental regression, Poor eye contact, EEG abnormality, Delayed speech and language development, Poor fine motor coordination, Poor attention span, Pervasive developmental disorder, Inte lectual disability, Persistent foramen ovale	X			X				X
42	Hypothyroidism, Low birth weight, Hypertrichosis, Congenital hypothyroidism, Hypermetropia, Thyroid agenesis, Poor attention span, Synophris, Long eyelashes, Truncal obesity, Growth delay, Microcephaly, Long philtrum, Thin upper lip vermilion, Micrognathia, Heart murmur, Large ears, Neurodevelopmental delay, Protruding ear, Lowset ears, High palate, Single transverse palmar crease	X		X	X
43	Autism, Milk Allergy, Lactose intolerance, Galactose intolerance, Developmental regression, Poor eye contact, Motor stereotypy, Recurrent maladaptive behavior, Pervasive developmental disorder, Pectus eXcavatum, Intellectual disability, mild, Allergy	X	X		X	X
44	Autism, Developmental regression, Gluten intolerance, Lactose intolerance, Pervasive developmental disorder, Intellectual disability, Poor eye contact, Motor stereotypy, Bulbous tips of toes, Lowset ears, Protruding ear	X	X	X		X			X
45	Autism, Prolonged neonatal jaundice, Delayed speech development, AnXiety, Echolalia, Poor eye contact, Recurrent maladaptive behavior, Recurrent upper respiratory tract infections, Dental cavities, Abnormal oral frenulum morphology, Short lingual frenulum, Motor stereotypy, Pervasive developmental disorder, Intellectual disability, mild, EEG abnormality	X	X		X
46	Autism, Motor stereotypy, Pervasive developmental disorder, Intellectual disability, Neurodevelopmental delay, Delayed speech and language development, Toe walking, Developmental regression, Poor attention span, Recurrent maladaptive behavior, Downslanted palpebral fissures, Long eyelashes	X	X	X					X
47	Autism, Long face, Absent speech, Protruding ear, Strabismus, Pectus eXcavatum, Hypertrichosis, Developmental regression, Intellectual disability, Motor stereotypy, Stereotypical hand wringing, Pervasive developmental disorder, Neurodevelopmental delay, Delayed speech and language development	X	X	X	X				X
48	Autism, Pervasive developmental disorder, Intellectual disability, Neurodevelopmental delay, Delayed speech and language development, Abnormal hip joint morphology, Gait abnormalities, Motor stereotypy, Poor eye contact, Poor attention span, Absent speech, Stereotypical hand wringing, Low anterior hairline, Bushy eyebrows, Ful upper lip, Ful lower lip vermilion, Ful cheeks, Downslanted palpebral …	X	X	X	X				X
49	Autism, Preterm birth, Developmental regression, Motor stereotypy, Delayed speech and language development, Pervasive developmental disorder, Intellectual disability, mild, Brachydactyly, Hyperpigmented lesion, Epicanthus, Midface retrusion, Acromicria, Lumbar hyperlordosis, Short nose, Short neck, Short stature, Hypoplasia of midface, Frontal bossing, Hypertelorism, Synophrys, Long eyelashes, Lo…	X	X	X	X		X		X
50	Autism, Bronchial asthma, Poor fine motor coordination, Short attention span, Poor memory, Intellectual disability, Emotional lability, Delayed speech, Lactose intolerance, Gluten intolerance, Allergy, Downslanted palpebral fissures, Long eyelashes	X	X	X		X			X
51	Autism, Atopic dermatitis, Allergy, Developmental regression, Recurrent maladaptive behavior, Delayed speech and language development, Deficiency of speech development, Divergent strabismus, Motor stereotypy, Thin lips	X		X	X				X
52	Autism, Delayed speech and language development, Toe walking, Stereotypical hand wringing, Hyperactivity, Pervasive developmental disorder, Intellectual disability, Seizures, febrile, in early childhood, Clinodactyly of the 5th finger, Long toe	X	X	X			X
53	Autism, Delayed speech and language development, Absent speech, Long philtrum, Highly arched eyebrow, Intellectual disability, Motor stereotypy, Stereotypical hand wringing, Repetitive behaviour Stereotypic behaviour, Poor eye contact, Lactose intolerance, Gluten intolerance, Brain imaging abnormality, Delayed cognitive development	X	X	X		X			X
54	Autism, Autistic behavior, Attention deficit hyperactivity disorder, Neonatal epileptic spasm, Delayed speech and language development, Pervasive developmental disorder, Poor memory, Intellectual disability	X	X				X		X
55	Autism, Pervasive developmental disorder, Motor delay, Global developmental delay, Strabismus, Easy fatigability, Long fingers, Joint hypermobility, Muscle hypotonia, Recurrent maladaptive behavior, Abnormal fear, Arachnodactyly, Elongation of upper lip, Bulbous nose, Short philtrum, Upslanted palpebral fissure, Single transverse palmar crease	X		X	X
56	Autism, Global developmental delay	X							X
57	Autism, Delayed speech and language development, Pervasive developmental disorder, Global developmental delay, Intellectual disability	X							X
58	Autism, Delayed speech and language development, Intellectual disability, Emotional lability, Hypertelorism, Epicanthus, Wide nasal base, Attention deficit hyperactivity disorder, Intellectual disability, moderate	X	X	X					X
59	Autism, Delayed speech and language development, Delayed motor development, Gluten intolerance, Lactose intolerance, Cryptorchidism, Microcephaly, Proportionate short stature, Hypertelorism, Brachydactyly, Poor eye contact, Autoagression, Recurrent respiratory infections, Toe walking, Stereotypical hand wringing, Recurrent maladaptive behavior	X		X	X	X			X
60	Autism, Neurodevelopmental delay	X	X						X

## Sheet: Table S3. VUS classification
Gene	Nucleotide	Classification
TMEM240	c.445G>C	PM2 BP4
CNTN6	c.1179_1180del	PM2
MACF1	c.20363A>G	PM2
TAOK2	c.124G>T	PM2 PP3_Moderate
ZNF292	c.5697_5699del	PM2 PM4_Supporting
BCORL1	c.2144G>A	PM2 PP3
PCM1	c.-22-2A>G	PVS1_Moderate PM2
ACTL6B	c.686G>T	PM2 PP2 PP3_Moderate
PTPN11	c.1432A>G	PM2 PP2 BP4_Moderate
GFAP	c.1256A>G	PM1 PP3_Moderate BS2
CHD8	c.478G>A	PM2 BP4
SOS1	c.755T>C	PS3 PP3_Moderate PP5 BS1_Supporting BS2
MIB1	c.1576C>T	PVS1 BS2
CAMK2B	c.1877T>C	PM2
ITSN1	c.1145G>T	PM2
CACNA1I	c.5650C>T	PM2 PP2 PP4
TAOK2	c.1693del	PM2
DIP2B	c.316G>A	PM2 PP2
NR4A2	c.1578A>C	PM2 PP2 BP4_Moderate
MBD5	c. 4293C>G	PM2 BP4_Moderate
ADNP	c.1538C>T	PM2 PP3
HUWE1	c.10387G>T	PM2
CAMK2G	c.1618G>A	PM2 PP3
ADNP	c.661A>G	PM2 BP4
KCNMA1	c.1198T>A	PM2 BP4
PPP2R1A	c.640T>C	PM1 PM2
SPTBN1	c.3939G>T	PM2 PP3_Moderate
SPTBN1	c.3939G>T	PM2 PP3_Moderate
NIPBL	c.5328+10A>G	PM2 PP3_Moderate
ARID2	c.2926C>T	PM2 BP4
PLXNA2	c.2860C>G	PP3
CHD1	c.1712T>C	PM2 PP3_Moderate
ITSN1	c.2399A>G	PM2 PP3_Moderate
PTPRD	c.2968T>C	PP3 BS2
TLK1	c.1433A>G	PM2
TRRAP	c.7060A>C	PM2 BP4
AGO1	c.2638C>A	PM2 PP2 BP4_Moderate
GNAS	c.556A>G	PM1 PM2 PP3
TRRAP	c.4177G>T	PM2
AP1G1	c.1090C>G	PM2 PP3
RANBP17	c.1784+1G>C	PM2
MACF1	c.13849-2A>G	PVS1_Moderate PM2
SHANK3	c.3622G>A	PM2 PP2
